# Supplementary material for: Stimuli-Sensitive Platinum-Based Anticancer Polymer Therapeutics: Synthesis and Evaluation In Vitro
Source: Pharmaceutics. 2025 Nov 5;17(11):1433. doi: 10.3390/pharmaceutics17111433 (PMC12655766; doi:10.3390/pharmaceutics17111433)
Supplement: Supplementary file 1 [file pharmaceutics-17-01433-s001.zip]

Archive with 1 entries (1 files):
- pharmaceutics-3930742-supplementary.pdf
